# Supplementary material for: Efficacy of Immune Checkpoint Inhibitors against Advanced or Metastatic Neuroendocrine Neoplasms: A Systematic Review and Meta-Analysis
Source: Cancers (Basel). 2022 Feb 4;14(3):794. doi: 10.3390/cancers14030794 (PMC8833825; doi:10.3390/cancers14030794)
Supplement: Supplementary file 1 [file cancers-14-00794-s001.zip]

Archive with 1 entries (1 files):
- cancers-1538227-supplementary.pdf
